# Supplementary material for: Effects of Reduced Amino Acids and Apparent Metabolizable Energy on Meat Processing, Internal Organ Development, and Economic Returns of Cobb 700 and Ross 708 Broilers
Source: Animals (Basel). 2025 Apr 6;15(7):1064. doi: 10.3390/ani15071064 (PMC11988182; doi:10.3390/ani15071064)
Supplement: Supplementary file 1 [file animals-15-01064-s001.zip]

Archive with 1 entries (1 files):
- animals-3503283-supplementary.pdf
